# Supplementary material for: The Analytical and Clinical Validity of the pfSTEP Digital Biomarker of the Susceptibility/Risk of Declining Physical Function in Community-Dwelling Older Adults
Source: Sensors (Basel). 2023 May 27;23(11):5122. doi: 10.3390/s23115122 (PMC10255880; doi:10.3390/s23115122)
Supplement: Supplementary file 1 [file sensors-23-05122-s001.zip]

Archive with 10 entries (9 files):
- supplementary_material/
- __MACOSX/._supplementary_material
- supplementary_material/.DS_Store
- __MACOSX/supplementary_material/._.DS_Store
- supplementary_material/Code_S3.rtf
- __MACOSX/supplementary_material/._Code_S3.rtf
- supplementary_material/Code_S1.R
- __MACOSX/supplementary_material/._Code_S1.R
- supplementary_material/Code_S2.R
- __MACOSX/supplementary_material/._Code_S2.R
